# Supplementary material for: Loss of PTEN as an Independent Poor Prognosis Indicator in Lung Adenocarcinoma, but Not in Squamous Cell Carcinoma, Is Associated with an Immunosuppressive Tumor Microenvironment and Distinct Co-Mutational Profiles
Source: Med Sci (Basel). 2026 May 14;14(2):254. doi: 10.3390/medsci14020254 (PMC13214857; doi:10.3390/medsci14020254)
Supplement: Supplementary file 1 [file medsci-14-00254-s001.zip]

Archive with 1 entries (1 files):
- medsci-4247619-Supplementary Mateial.pdf
